# Supplementary material for: Central Actions of Leptin Induce an Atrophic Pattern and Improves Heart Function in Lean Normoleptinemic Rats via PPARβ/δ Activation
Source: Biomolecules. 2024 Aug 18;14(8):1028. doi: 10.3390/biom14081028 (PMC11352611; doi:10.3390/biom14081028)
Supplement: Supplementary file 1 [file biomolecules-14-01028-s001.zip]

Archive with 1 entries (1 files):
- biomolecules-3095065-supplementary.pdf
